# Supplementary material for: In High-Light-Acclimated Coffee Plants the Metabolic Machinery Is Adjusted to Avoid Oxidative Stress Rather than to Benefit from Extra Light Enhancement in Photosynthetic Yield
Source: PLoS One. 2014 Apr 14;9(4):e94862. doi: 10.1371/journal.pone.0094862 (PMC3986255; doi:10.1371/journal.pone.0094862)
Supplement: Data Set S1 — Overview and checklist features of the metabolite reporting list. (XLS) [file pone.0094862.s001.xls]

## Sheet: Checklist
	Data Set S1. Metabolite Reporting Guidelines (Checklist table)
	Level	Aspect	Information	Fill in
	general aspect	Type of metabolome analysis	targeted metabolite analysis	TRUE
			non-targeted metabolite class scale profiling	FALSE
			non-targeted metabolome scale profiling	FALSE
			non-targeted finger printing of mass features	FALSE
		Type of quantification	absolute or quantification	Relative quantification
		Type of reference samples	chemically defined	standard reference compounds aquired in chemical companies
			biologically defined	-
		Type of replication	analytical (same analytical sample preparation)	1
			technological (same biological preparation)	2
			biological (same experimental condition)	6
			full experiment	12
		Type of technology	reference publication	Lisec et al (2006)
		Sample preparation		chemical derivatized
			method of chromatography/separation	Lisec et al (2006)
			method of ionization	- 70 MeVolt hard ionization
			method of detection	electron impact ionization
	metabolite/mass feature	Metabolite	metabolite name	see table 2
			metabolite sum formula	see table 2
			metabolite structure and public source of metabolite identifier	Metabolites were identified in comparison to database entries of authentic standards (Kopka et al., 2005; Schauer et al., 2005).
		Identification	identification process	manually supervized with TagFinder software
			by authentic mass isotopomer added to one or all biological sample(s)	FALSE
			by authentic reference compound within a co-processed reference mixture	FALSE
			by authentic reference compound previously mapped to the analytical system	TRUE
			reference library	Metabolites were identified in comparison to database entries of authentic standards (Kopka et al., 2005; Schauer et al., 2005)
			type of mass spectrum
			by match of molecular mass (single mass fragment)	A minimum of 3 unique mass fragments was required for the relative quantification of metabolite pool sizes
			by match of fragments	YES
			by match of fragmentation pattern	YES
			by match of mass spectrum to reference library	Mass spectral matching thresholds were: Match > 650 (best match = 1000) and RI-deviation < 1.0%
			type of retention index
			by match of retention time (index) to reference library	fatty acid methylesters (FAMEs)
		Quantification	type of quantification	relative quantification by internal standard and sample fresh weight
		Validity testing	Recovery testing (chemical analog)	not performed
			Recovery testing (internally added mass isotopomer)	not performed
			Recovery testing (mixture of most divergent samples from the experiment)	not performed
			Test for linear range	not performed
			Limit of quantification (LOQ)	not performed
			Limit of detection (LOD)	not performed
			Mass spectral matching thresholds were: Match > 650 (best match = 1000) and RI-deviation < 1.0%

## Sheet: Overview_GCMS
Data Set S1. Overview of the primary metabolite reporting list .
GC-TOF-MS metabolites
	A	B	C	D	E	F	G	H	I
1
2	Experiment title:		Metabolic adjustments to light supply on coffee
3	Organism/Plant species:		Coffee arabica L. cv ‘Catuaí Vermelho IAC 44
4	Organ/tissue:		leaf
5	Analytical tool:		GC-TOF-MS
6
7	Peak/compound no.- number referenced back to the main text
8	Ret . Time- Time expected, Tag Time Index and Time deviation
9	Putative Name- putative identification of the metabolite/derivative
10	Corresponding metabolite name in literature
11	Mol. Formula- molecular formula of the metabolite or its FA adduct;
12	Mass to charge ratio (m/z)
13	(S)- identification confirmed by a standard compound
14	I, II, III- different isomers
15	Identification level (A; B; C; D)- (A) standard or NMR; (B) MS/MS; (C) MSE; (D) MS only
16
17	Peak/Compound no.	Time Expected	Tag Time Index	Time Deviation	Putative metabolite name (Derivative)	Corresponding Metabolite in Literature	Metabolite Class	Mol formula	Mass to charge ratio (m/z)	Species detected before	References	Identification level (A-D)
18	1	190250	190258	0.24	M000100_A105001-101_CONT-METB_190250_TOF_Lactic acid, DL- (2TMS)	Lactate	Carboxylic acids	C3H6O3	117	Tomato, Arabidopsis, potato		A
19	2	206867	207717	0.44	M000517_A106002-101_CONT-MST_206867_TOF_Glycolic acid (2TMS)	Glycolate	Hydroxy acid	C2H4O3	177	Tomato, Arabidopsis, potato		A
20	3	208565	208984	0.19	M000026_A110001-101_METB_208565_TOF_Alanine, DL- (2TMS)	Alanine	Amino acids	C3H7NO2	116	Tomato, Arabidopsis, potato, Lotus japonicus		A
21	4	222650	222836	0.08	M000071_A104002-101_METB_222650_TOF_Pyruvic acid (1MEOX) (1TMS)	Pyruvate	Organic acid	C3H4O3	89	Tomato, Arabidopsis, potato, Lotus japonicus		A
22	5	271580	272108	0.19	M000030_A122001-101_METB_271580_TOF_Valine, DL- (2TMS)	valine	Amino acids	C5H11NO2	144	Tomato, Arabidopsis, potato, Lotus japonicus		A
23	6	291783	292342	0.17	M000053_A129003-101_METB_291783_TOF_Glycerol (3TMS)	Glycerol	Polyols (triols)	C3H8O3	205	Tomato, Arabidopsis, potato		A
24	7	301020	305361	0.23	M000025_A129002-101_METB_301020_TOF_Leucine, DL- (2TMS)	Leucine	Amino acids	C6H13NO2	158	Tomato, Arabidopsis, potato		A
25	8	319193	319245	0.09	M000017_A132002-101_METB_319193_TOF_Isoleucine, L- (2TMS)	Isoleucine	Amino acids	C6H13NO2	158	Tomato, Arabidopsis, potato		A
26	9	325180	325251	0.02	M000031_A133001-101_METB_325180_TOF_Glycine (3TMS)	Glycine	Amino acids	C2H5NO2	174	Tomato, Arabidopsis, potato, Lotus japonicus		A
27	10	338693	338741	0.02	M000029_A132003-101_METB_338693_TOF_Proline, L- (2TMS)	Proline	Amino acids	C5H9NO2	142	Tomato, Arabidopsis, potato		A
28	11	345050	344632	-0.13	M000073_A135003-101_METB_345050_TOF_Glyceric acid, DL- (3TMS)	Glycerate	Hydroxy acid	C3H6O4	292	Tomato, Arabidopsis, potato		A
29	12	348220	347700	-0.14	M000347_A128003-101_CONT-METB_348220_TOF_Benzoic acid (1TMS)	Benzoate	Aromatic acids	C7H6O2	179	Tomato, Arabidopsis, potato, Lotus japonicus		A
30	13	357523	357542	0.01	M000015_A138001-101_METB_357523_TOF_Serine, DL- (3TMS)	Serine	Amino acids	C3H7NO3	204	Tomato, Arabidopsis, potato		A
31	14	368365	367509	-0.22	M000016_A140001-101_METB_368365_TOF_Threonine, DL- (3TMS)	Threonine	Amino acids	C4H9NO3	218	Arabidopsis		A
32	15	371255	371118	-0.06	M000067_A137001-101_METB_371255_TOF_Fumaric acid (2TMS)	Fumarate	Organic acids	C4H4O4	245	Tomato, Arabidopsis, potato, Lotus japonicus		A
33	16	386210	386083	-0.01	M000457_A133004-101_METB_386210_TOF_Nicotinic acid (1TMS)	Nicotinate	Acid (N-heterocycle)	C6H5NO2	180	Tomato, Arabidopsis, potato		A
34	17	394250	394314	0.03	M000027_A144001-101_METB_394250_TOF_Alanine, beta- (3TMS)	ß-Alanine	Amino acids	C3H7NO2	248	Tomato, Arabidopsis, potato		A
35	18	404940	406358	0.35	M000019_A146001-101_METB_404940_TOF_Homoserine, DL- (3TMS)	Homoserine	Amino acids	C4H9NO3	218	Tomato, Arabidopsis, potato, Lotus japonicus		A
36	19	409380	409033	-0.09	M000469_A149002-101_METB_409380_TOF_Threitol, D- (4TMS)	Threitol	Polyol (Tetraol)	C4H10O4	293	Tomato, Arabidopsis, potato, Lotus japonicus		A
37	20	415730	415410	-0.06	M000102_A143001-101_METB_415730_TOF_Glutaric acid (2TMS)	Glutarate	Acid (Dicarboxylic)	C5H8O4	158	Tomato, Arabidopsis, potato, Lotus japonicus		A
38	21	440995	440988	0	M000065_A149001-101_METB_440995_TOF_Malic acid, DL- (3TMS)	Malate	Organic acids	C4H6O5	233	Tomato, Arabidopsis, potato, Lotus japonicus		A
39	22	448453	448521	0.01	M000034_A153001-101_METB_448453_TOF_Proline, 4-hydroxy-, DL-, trans- (3TMS)	4-OH-Proline	Amino acids	C5H9NO2	140	Tomato, Arabidopsis, potato, Lotus japonicus		A
40	23	452200	452412	0.05	M000114_A153003-101_METB_452200_TOF_Butyric acid, 4-amino- (3TMS)	GABA	Amino acids	C4H9NO2	174	Tomato, Arabidopsis, potato, Lotus japonicus		A
41	24	457283	457200	-0.01	M000033_A152002-101_METB_457283_TOF_Aspartic acid, L- (3TMS)	Aspartate	Amino acids	C4H7NO4	232	Tomato, Arabidopsis, potato		A
42	25	466667	466088	0.34	M000020_A156002-101_METB_466667_TOF_Cysteine, DL- (3TMS)	Cysteine	Amino acids	C3H7NO2S	220	Tomato, Arabidopsis, potato		A
43	26	474325	474186	-0.03	M000018_A152001-101_METB_474325_TOF_Methionine, DL- (2TMS)	Methionine	Amino acids	C5H11NO2S	142	Tomato, Arabidopsis, potato, Lotus japonicus		A
44	27	492570	490674	-0.37	M000573_A163003-101_METB_492570_TOF_Triethanolamine (3TMS)	Triethanolamine	Alcohol (Amino)	C6H15NO3	144	Tomato, Arabidopsis, potato		A
45	28	500320	502687	-0.04	M000431_A164005-101_MST_500320_TOF_Valeric acid, 5-amino- (3TMS)	5-amino-Valeric acid	Amino acids	C5H11NO2	100	Tomato		A
46	29	506483	506824	0.08	M000037_A153002-101_METB-METB_506483_TOF_Pyroglutamic acid, DL- (2TMS)	Pyroglutamate	Organic acids	C5H7NO3	156	Tomato, Arabidopsis, potato		A
47	30	506490	507994	0.29	M000574_A158007-101_MST_506490_TOF_Benzoic acid, 3-hydroxy- (2TMS)	3-OH-Benzoate	Acid (Aromatic)	C7H6O3	91	Tomato, Arabidopsis, potato, Lotus japonicus		A
48	31	507780	507860	0.02	M000036_A163001-101_METB_507780_TOF_Glutamic acid, DL- (3TMS)	Glutamate	Amino acids	C5H9NO5	246	Tomato, Arabidopsis, potato, Lotus japonicus		A
49	32	515530	513220	-0.47	M000590_A172002-101_METB_515530_TOF_Rhamnose, DL- (1MEOX) (4TMS)	Rhamnose	Sugar (Hexose)	C6H12O5	117	Tomato, Arabidopsis, potato, Lotus japonicus		A
50	33	517180	517782	0.11	M000186_A175002-101_METB-METB_517180_TOF_Putrescine (4TMS)	Putrescine	Polyamine	C4H12N2	100	Tomato, Arabidopsis, potato, Lotus japonicus		A
51	34	523847	523284	-0.32	M000571_A158004-101_METB_523847_TOF_Glutaric acid, 2-oxo- (1MEOX) (2TMS)	2-oxoglutarate	Organic acid	C5H6O5	116	Tomato, Arabidopsis, potato, Lotus japonicus		A
52	35	531145	530743	-0.15	M000011_A164001-101_METB_531145_TOF_Phenylalanine, DL- (2TMS)	Phenylalanine	Amino acids	C9H11NO2	218	Tomato, Arabidopsis, potato, Lotus japonicus		A
53	36	550100	549999	-0.01	M000013_A168001-101_METB_550100_TOF_Asparagine, DL- (3TMS)	Asparagine	Amino acids	C4H8N2O3	188	Tomato, Arabidopsis, potato		A
54	37	570427	570302	-0.01	M000028_A182002-101_METB-METB_570427_TOF_Ornithine, DL- (4TMS)	Ornithine	Amino acids	C5H12N2O2	174	Tomato, Arabidopsis, potato, Lotus japonicus		A
55	38	577930	577570	-0.06	M000007_A185001-101_METB_577930_TOF_Quinic acid, D(-)- (5TMS)	Quinate	Cyclic polyols	C7H12O6	345	Tomato, potato		A
56	39	579380	579288	-0.01	M000606_A187002-101_METB_579380_TOF_Fructose, D- (1MEOX) (5TMS)	Fructose	Sugar (Hexose)	C6H12O6	307	Tomato, Arabidopsis, potato, Lotus japonicus		A
57	40	581860	578249	-0.49	M000113_A176002-101_METB_581860_TOF_Aconitic acid, cis- (3TMS)	Aconitate	Organic acid	C6H6O6	229	Tomato, Arabidopsis, potato		A
58	41	585405	584854	-0.1	M000607_A181002-101_METB_585405_TOF_Shikimic acid (4TMS)	Shikimate	Hydroxy acid	C7H10O5	204	Tomato, Arabidopsis, potato, Lotus japonicus		A
59	42	587270	586883	-0.05	M000043_A191002-101_METB-METB_587270_TOF_Galactose, D- (1MEOX) (5TMS)	Galactose	Sugar (aldose)	C6H12O6	160	Tomato, Arabidopsis, potato		A
60	43	588295	587086	-0.18	M000055_A193001-101_METB_588295_TOF_Sorbitol, D- (6TMS)	Sorbitol	Polyol (Hexitol)	C6H14O6	331	Tomato, Arabidopsis, potato		A
61	44	590400	590746	0.02	M000040_A189002-101_METB_590400_TOF_Glucose, D- (1MEOX) (5TMS)	Glucose	Sugar (Hexose)	C6H12O6	160	Tomato, Arabidopsis, potato, Lotus japonicus		A
62	45	592883	592964	0	M000069_A182004-101_METB-METB_592883_TOF_Citric acid (4TMS)	Citrate	Organic acids	C6H8O7	273	Tomato, Arabidopsis, potato, Lotus japonicus		A
63	46	597845	595085	-0.38	M000608_A182003-101_METB-METB_597845_TOF_Isocitric acid, DL- (4TMS)	Isocitrate	Organic acids	C6H8O7	245	Tomato, Arabidopsis, potato		A
64	47	598300	598095	-0.03	M000032_A178001-101_METB_598300_TOF_Glutamine, DL- (3TMS)	Glutamine	Organic acids	C5H10N2O3	156	Tomato, Arabidopsis, potato, Lotus japonicus		A
65	48	605940	605828	0.03	M000038_A183001-101_METB-METB_605940_TOF_Arginine, DL-, -NH3 (3TMS)	Arginine	Amino acids	C6H14N4O2	373	Tomato, Arabidopsis, potato		A
66	49	615467	615006	-0.01	M000014_A192003-101_METB_615467_TOF_Lysine, L- (4TMS)	Lysine	Amino acids	C6H14N2O2	156	Tomato, Arabidopsis, potato		A
67	50	624990	624712	-0.04	M000082_A185002-101_METB-METB_624990_TOF_Dehydroascorbic acid dimer (TMS)	Dehydroascorbate	Hydroxy acid	C6H6O6	316	Tomato, Arabidopsis, potato		A
68	51	626890	624139	-0.43	M000596_A199002-101_METB_626890_TOF_Galactonic acid (6TMS)	Galactonic acid	Hydroxy acid	C12H22O11	204	Tomato, Arabidopsis, potato, Lotus japonicus		A
69	52	638360	637015	-0.2	M000081_A191004-101_METB_638360_TOF_Tyramine (3TMS)	Tyramine	Amino acids	C8H11NO.ClH	100	Tomato, Arabidopsis		A
70	53	651990	653063	0.17	M000001_A195002-101_METB_651990_TOF_Ascorbic acid, L(+)- (4TMS)	Ascorbate	Organic acids	C6H8O6	332	Tomato, Arabidopsis, potato		A
71	54	658337	657907	-0.07	M000035_A194002-101_METB_658337_TOF_Tyrosine, DL- (3TMS)	Tyrosine	Amino acids	C9H12NO3	218	Tomato, Arabidopsis, potato, Lotus japonicus		A
72	55	744935	744876	-0.03	M000649_A214001-101_METB_744935_TOF_Caffeic acid, trans- (3TMS)	Caffeate	Acid (Phenylpropanoic)	C9H8O4	219	Tomato, Arabidopsis, potato, Lotus japonicus		A
73	56	754499	754161	0.01	M000039_A215003-101-xxx_NA_754499_TRUE_VAR5_FAME_Histidine (4TMS)	Histidine	Amino acids	C6H9N3O2	290	Tomato, Arabidopsis, potato		A
74	57	790560	789750	-0.11	M000012_A223001-101_METB_790560_TOF_Tryptophan, L- (3TMS)	Tryptophan	Amino acids	C11H12N2O2	202	Tomato, Arabidopsis, potato		A
75	58	803156	809320	0.89	M000661_A241002-101-xxx_NA_803156.5_TRUE_VAR5_FAME_Cystine (4TMS)	Cystine	Amino acids	C6H12N2O4S2	100	Arabidopsis		A
76	59	840783	840640	0.03	M000044_A264001-101_METB_840783_TOF_Sucrose, D- (8TMS)	Sucrose	Sugars (disaccharides)	C12H22O11	361	Tomato, Arabidopsis, potato, Lotus japonicus		A
77	60	870355	867324	-0.35	M000048_A274001-101_METB_870355_TOF_Maltose, D- (1MEOX) (8TMS)	Maltose	Sugar (disaccharide)	C12H22O11	204	Tomato, Arabidopsis, potato, Lotus japonicus		A
78	61	883670	886620	0.34	M000230_A275001-101_METB_883670_TOF_Spermine (5TMS)	Spermine	Polyamine	C10H26N4	144	Tomato, Arabidopsis, potato		A
79	62	940280	939601	-0.07	M000673_A299002-101_METB_940280_EIROE_Galactinol (9TMS)	Galactinol	Sugar (disaccharide)	C12H22O11	204	Tomato, Arabidopsis, potato, Lotus japonicus		A
80	63	996820	996775	-0.01	M000644_A299001-101_METB_996820_TOF_Quinic acid, 3-caffeoyl-, cis- (6TMS)	3-Caffeoyl-quinate	Conjugate (Phenylpropanoyl, Quinic)	C16H18O9	255	Tomato, Arabidopsis, potato		A
81	64	1033367	1033285	0	M000049_A337002-101_METB_1033367_TOF_Raffinose (11TMS)	Raffinose	Sugar (trisaccharide)	C18H32O16	361	Tomato, Arabidopsis, potato, Lotus japonicus		A

## Sheet: Overview_LCMS
	Data Set S1. Overview of the secondary metabolite reporting list .
	LC-ESI-MS metabolites
		A	B	C	D	E	F	G	H	I
1
2	Experiment title:		Metabolic adjustments to light supply on coffee
3	Organism/Plant species:		Coffee arabica L. cv ‘Catuaí Vermelho IAC 44
4	Organ/tissue:		leaf
5	Analytical tool:		LC-ESI-MS
6
7	Peak no.- number referenced back to the main text
8	Ret . Time- Retention time, in minutes (difference in Ret.Time between ES(+) and ES(-) modes was less than XX minutes)
9	Putative Name- putative identification of the metabolite
10	Mol. Formula- molecular formula of the metabolite or its FA adduct;
11	Theor. m/z- theoretical monoisotopic mass calculated for the ion (M-H)- , (M+H)+ or (M+FA)-
12	Found m/z- mass detected in the experiment
13	m/z error (ppm)- difference between theoretical and found m/z values in ppm
14	MSMS fragments- fragments, obtained from the ion (M-H)- , (M+H)+ or (M+FA)-
15	MS/MS CE (eV)- collision energy used for fragmentation optional
16	UV/Vis- UV/ Vis absorbance maxima
17	() FA- formic acid adduct
18	(S)- identification confirmed by a standard compound
19	I, II, III- different isomers
20	Identification level (A; B; C; D)- (A) standard or NMR; (B) MS/MS; (C) MSE; (D) MS only
21
22	Peak no.	Ret. Time	Putative metabolite name	Coresponding Metabolite in Literature	Metabolite Class	Mol formula	ES(+) Theor m/z	ES(+) Found m/z	ES(-) Theor m/z	ES(-) Found m/z	m/z error (ppm)	MS/MS ES(+) fragments	MS/MS ES(+) CE (eV)	MS/MS ES(-) fragments	UV/Vis	Species detected before	References	Identification level (A-D)
23	Peak_01	7.56	3-CGA	3-chlorogenic acid	phenylpropanoid	C16H18O9	-	355.2	chlorogenic acid 1 (3-CQA)	353.3	-	-	-	191 (M-H-Cof)	-	Tomato, coffee	Campa et al., 2012; Bertrand et al., 2008	C
24	Peak_02	8.23	5-CGA	5-chlorogenic acid	phenylpropanoid	C16H18O9	-	355.2	chlorogenic acid 2 (5-CQA)	353.3	-	-	-	191 (M-H-Cof)	-	Tomato, coffee	Mondolot et al., 2006; Bertrand et al., 2008; Campa et al., 2012	C
25	Peak_03	8.46	putative chlorogenic acid related	putative chlorogenic acid related	phenylpropanoid	C16H18O9	-	355.2	chlorogenic acid 3	353.3	-	-	-	191 (M-H-Cof)	-	coffee	Bertrand et al., 2008 ; Campa et al., 2012	C
26	Peak_04	8.99	4-CGA	4-chlorogenic acid	phenylpropanoid	C16H18O9	-	355.2	chlorogenic acid 4 (4-CQA)	353.3	-	-	-	191 (M-H-Cof)	-	Tomato, coffee	Bertrand et al., 2008 ; Campa et al., 2012	C
27	Peak_05	9.96	putative FQA	putative feruloylquinic acid	phenylpropanoid	C17H20O9	-	-	putative feruloylquinic acid	367.3	-	-	-	-	-	coffee	Mondolot et al., 2006; Bertrand et al., 2008; Campa et al., 2012	C
28	Peak_06	12.08	putative 3,4-diCQA	putative 3,4-diCQA	phenylpropanoid	C25H24O12	-	-	putative dicaffeoylquinic acid1 (3,4-diCQA)	515.3	-	-	-	-	-	coffee	Mondolot et al., 2006; Bertrand et al., 2008; Campa et al., 2012	C
29	Peak_07	12.38	putative 3,5-diCQA	putative 3,5-diCQA	phenylpropanoid	C25H24O12	-	-	putative dicaffeoylquinic acid2 (3,5-diCQA)	515.3	-	-	-	-	-	coffee	Mondolot et al., 2006; Bertrand et al., 2008; Campa et al., 2012	C
30	Peak_08	13.01	putative 4,5-diCQA	putative 4,5-diCQA	phenylpropanoid	C25H24O12	-	-	putative dicaffeoylquinic acid3 (4,5-diCQA)	515.3	-	-	-	-	-	coffee	Mondolot et al., 2006; Bertrand et al., 2008; Campa et al., 2012	C
31	Peak_09	8.65	Quercetin-3Glc-Hex-DeHex	Quercetin-3Glc-Hex-DeHex	Flavonoid	C33H40O21	-	773.1	quercetin-3Glc-Hex-DeHex	771.2	-	-	-	-	-	coffee		C
32	Peak_10	9.15	Quercetin-3Glc-Hex	Quercetin-3Glc-Hex	Flavonoid	C27H30O17	-	627.1	quercetin-3Glc-Hex	625.1	-	-	625465303	-	-	coffee		B
33	Peak_11	10.29	Rutin (quercetin-3Glc-6"Rha)	Rutin (quercetin-3Glc-6"Rha)	Flavonoid	C27H30O16	-	611.1	rutin (quercetin-3Glc-6"Rha)	609.2	-	-	611465303	-	-	Tomato, coffee		A
34	Peak_12	10.95	Quercetin-3Glc	Quercetin-3Glc	Flavonoid	C21H20O12	-	465.1	quercetin-3Glc	463.1	-	-	303	-	-	Arabidopsis, tomato, coffee		A
35	Peak_13	9.17	Kaempferol-3Glc-Hex-DeHex	Kaempferol-3Glc-Hex-DeHex	Flavonoid	C33H40O20	-	757.1	kaempferol-3Glc-Hex-DeHex	755.2	-	-	-	-	-	coffee		C
36	Peak_14	9.92	Kaempferol-3Glc-Hex	Kaempferol-3Glc-Hex	Flavonoid	C27H30O16	-	611.1	kaempferol-3Glc-Hex	609.2	-	-	611449287	-	-	coffee		B
37	Peak_15	11.36	Kaempferol-3Glc-6"Rha	Kaempferol-3Glc-6"Rha	Flavonoid	C27H30O15	-	595.4	kaempferol-3Glc-6"Rha	593.3	-	-	593449287	-	-	Tomato, coffee		A
38	Peak_16	12.11	Kaempferol-3Glc	Kaempferol-3Glc	Flavonoid	C21H20O11	-	449.2	kaempferol-3Glc	447.1	-	-	287	-	-	Arabidopsis, tomato, coffee		A
39	Peak_17	8.39	putative Mangiferin	putative Mangiferin	Xanthonoid	C19H18O11	-	423.2	unknown peaks (putative Mangiferin)	421.4	-	-	-	-	-	coffee	Campa et al., 2012	C
40
41
42
43
44
45
46
47
48
49
50
51
52
53
54
55
56
57
58
59
60
61
62
63
64
65
66
67
68
69
70
71
72
73
74
75
76
77
78
79
80
81
